# Supplementary material for: Neutralizing Efficacy of Encapsulin Nanoparticles against SARS-CoV2 Variants of Concern
Source: Viruses. 2023 Jan 25;15(2):346. doi: 10.3390/v15020346 (PMC9961482; doi:10.3390/v15020346)
Supplement: Supplementary file 1 [file viruses-15-00346-s001.zip]

Archive with 2 entries (1 files):
- viruses-2131548-supplementary/viruses-2131548-supplementary/
- viruses-2131548-supplementary/viruses-2131548-supplementary/Supplementary file_090223.pdf
